# Supplementary material for: Structure of Stacked Aggregates of Semiflexible Rings Under Spherical Confinement: A Computational Study
Source: Polymers (Basel). 2026 Feb 28;18(5):602. doi: 10.3390/polym18050602 (PMC12986555; doi:10.3390/polym18050602)
Supplement: Supplementary file 1 [file polymers-18-00602-s001.zip]

Archive with 1 entries (1 files):
- polymers-4167232-supplementary.pdf
